# Supplementary material for: What Happens in Male Dogs after Treatment with a 4.7 mg Deslorelin Implant? II. Recovery of Testicular Function after Implant Removal
Source: Animals (Basel). 2022 Sep 23;12(19):2545. doi: 10.3390/ani12192545 (PMC9559295; doi:10.3390/ani12192545)
Supplement: Supplementary file 1 [file animals-12-02545-s001.zip]

Archive with 1 entries (1 files):
- animals-1855716-supplementary.pdf
